# Supplementary material for: Microtubule Integrity Is Associated with the Functional Activity of Mitochondria in HEK293
Source: Cells. 2021 Dec 20;10(12):3600. doi: 10.3390/cells10123600 (PMC8700340; doi:10.3390/cells10123600)
Supplement: Supplementary file 1 [file cells-10-03600-s001.zip]

Archive with 5 entries (5 files):
- 3 Supplement data_for_HEK293 (2021-10-19) JHL.pptx
- Supplement movie A control.avi
- Supplement movie B Taxol treated cells.avi
- Supplement movie C EpD treated cells.avi
- Supplement movie D VNB treated cells.avi
